# Supplementary material for: 3-Methyl-4-nitro­phenol
Source: Acta Crystallogr Sect E Struct Rep Online. 2012 Jan 25;68(Pt 2):o518. doi: 10.1107/S160053681200253X (PMC3275260; doi:10.1107/S160053681200253X)
Supplement: Supplementary file 1 [file e-68-0o518-sup1.cif]

##############################################################################
#                                                                            #
# This CIF contains the data in a paper accepted for publication in          #
# Acta Crystallographica Section E. It conforms to the requirements of       #
# Notes for Authors for Acta Crystallographica Section E, and has been       #
# peer reviewed under the auspices of the IUCr Commission on Journals.       #
#                                                                            #
# Full details of the Crystallographic Information File format               #
# are given in the paper "The Crystallographic Information File (CIF):       #
# a New Standard Archive File for Crystallography" by S. R. Hall, F. H.      #
# Allen and I. D. Brown [Acta Cryst. (1991), A47, 655-685].                  #
#                                                                            #
# The current version of the core CIF dictionary is obtainable from          #
# ftp://ftp.iucr.org/pub/cif_core.dic.                                       #
#                                                                            #
# Software is freely available for graphical display of the structure(s)     #
# in this CIF. For information consult the CIF software page                 #
# http://www.iucr.org/resources/cif/software.                                #
#                                                                            #
# This file may be used for bona fide research purposes within the           #
# scientific community so long as proper attribution is given to the journal # 
# article from which it was obtained.                                        #
#                                                                            #
##############################################################################
data_I
_audit_creation_method     SHELXL-97
_chemical_name_systematic
;
3-Methyl-4-nitrophenol
;
_chemical_name_common     3-methyl-4-nitrophenol
_chemical_formula_moiety     'C7 H7 N O3'
_chemical_formula_sum     'C7 H7 N O3'
_chemical_formula_iupac     'C7 H7 N O3'
_chemical_formula_weight     153.14
_chemical_melting_point     ?
_symmetry_cell_setting     monoclinic
_symmetry_space_group_name_H-M     'P 21/c'
_symmetry_space_group_name_Hall     '-P 2ybc'
loop_
    _symmetry_equiv_pos_site_id
    _symmetry_equiv_pos_as_xyz
    1 x,y,z
    2 -x,1/2+y,1/2-z
    3 -x,-y,-z
    4 x,1/2-y,1/2+z
_cell_length_a     7.2993(14)
_cell_length_b     13.023(3)
_cell_length_c     7.4445(16)
_cell_angle_alpha     90.00
_cell_angle_beta     91.217(4)
_cell_angle_gamma     90.00
_cell_volume     707.5(2)
_cell_formula_units_Z     4
_cell_measurement_reflns_used     2201
_cell_measurement_theta_min     2.79
_cell_measurement_theta_max     29.82
_cell_measurement_temperature     296(2)
_exptl_crystal_description     block
_exptl_crystal_colour     colorless
_exptl_crystal_size_max     0.20
_exptl_crystal_size_mid     0.18
_exptl_crystal_size_min     0.15
_exptl_crystal_density_diffrn     1.438
_exptl_crystal_density_meas     ?
_exptl_crystal_density_method     'not measured'
_exptl_crystal_F_000     320
_exptl_absorpt_coefficient_mu     0.114
_exptl_absorpt_correction_type     psi-scan
_exptl_absorpt_process_details     '(North <i>et al.</i>, 1968)'
_exptl_absorpt_correction_T_min     0.9775
_exptl_absorpt_correction_T_max     0.9831
_exptl_special_details     ?
_diffrn_ambient_temperature     296(2)
_diffrn_radiation_type     MoK\a
_diffrn_radiation_wavelength     0.71073
_diffrn_radiation_source     'fine-focus sealed tube'
_diffrn_radiation_monochromator     graphite
_diffrn_measurement_device_type     'Enraf--Nonius CAD-4'
_diffrn_measurement_method     \w/2\q
_diffrn_detector_area_resol_mean     ?
_diffrn_reflns_number     3860
_diffrn_reflns_av_R_equivalents     0.0229
_diffrn_reflns_av_sigmaI/netI     0.0247
_diffrn_reflns_theta_min     2.79
_diffrn_reflns_theta_max     25.49
_diffrn_reflns_theta_full     25.49
_diffrn_measured_fraction_theta_max     0.988
_diffrn_measured_fraction_theta_full     0.988
_diffrn_reflns_limit_h_min     -8
_diffrn_reflns_limit_h_max     8
_diffrn_reflns_limit_k_min     -15
_diffrn_reflns_limit_k_max     15
_diffrn_reflns_limit_l_min     -9
_diffrn_reflns_limit_l_max     6
_diffrn_standards_number     3
_diffrn_standards_interval_count     200
_diffrn_standards_interval_time     120
_diffrn_standards_decay_%     1
_refine_special_details
;
Refinement of <i>F</i>^2^ against ALL reflections. The weighted <i>R</i>-factor
<i>wR</i> and goodness of fit <i>S</i> are based on <i>F</i>^2^, conventional
<i>R</i>-factors <i>R</i> are based on <i>F</i>, with <i>F</i> set to zero for
negative <i>F</i>^2^. The threshold expression of <i>F</i>^2^ >
\s(<i>F</i>^2^) is used only for calculating <i>R</i>-factors(gt) <i>etc</i>.
and is not relevant to the choice of reflections for refinement.
<i>R</i>-factors based on <i>F</i>^2^ are statistically about twice as large
as those based on <i>F</i>, and <i>R</i>- factors based on ALL data will be
even larger.
;
_reflns_number_total     1293
_reflns_number_gt     1071
_reflns_threshold_expression     'I>2\s'
_refine_ls_structure_factor_coef     Fsqd
_refine_ls_matrix_type     full
_refine_ls_R_factor_all     0.0512
_refine_ls_R_factor_gt     0.0433
_refine_ls_wR_factor_gt     0.1414
_refine_ls_wR_factor_ref     0.1475
_refine_ls_goodness_of_fit_ref     1.002
_refine_ls_restrained_S_all     1.002
_refine_ls_number_reflns     1293
_refine_ls_number_parameters     102
_refine_ls_number_restraints     0
_refine_ls_hydrogen_treatment     constr
_refine_ls_weighting_scheme     calc
_refine_ls_weighting_details
         'calc w=1/[\s^2^(Fo^2^)+(0.0847P)^2^+0.2660P] where P=(Fo^2^+2Fc^2^)/3'
_atom_sites_solution_hydrogens     geom
_atom_sites_solution_primary     direct
_atom_sites_solution_secondary     difmap
_refine_ls_shift/su_max     0.000
_refine_ls_shift/su_mean     0.000
_refine_diff_density_max     0.178
_refine_diff_density_min     -0.208
_refine_ls_extinction_method     none
_refine_ls_extinction_coef     ?
loop_
    _atom_type_symbol
    _atom_type_description
    _atom_type_scat_dispersion_real
    _atom_type_scat_dispersion_imag
    _atom_type_scat_source
    'C' 'C' 0.0033 0.0016
                         'International Tables Vol C Tables 4.2.6.8 and 6.1.1.4'
    'H' 'H' 0.0000 0.0000
                         'International Tables Vol C Tables 4.2.6.8 and 6.1.1.4'
    'N' 'N' 0.0061 0.0033
                         'International Tables Vol C Tables 4.2.6.8 and 6.1.1.4'
    'O' 'O' 0.0106 0.0060
                         'International Tables Vol C Tables 4.2.6.8 and 6.1.1.4'
_computing_data_collection     'CAD-4 Software (Enraf--Nonius, 1985)'
_computing_cell_refinement     'CAD-4 Software (Enraf--Nonius, 1985)'
_computing_data_reduction     'XCAD4 (Harms & Wocadlo, 1995)'
_computing_structure_solution     'SHELXS97 (Sheldrick, 2008)'
_computing_structure_refinement     'SHELXL97 (Sheldrick, 2008)'
_computing_molecular_graphics     'SHELXTL (Sheldrick, 2008)'
_computing_publication_material     'SHELXTL (Sheldrick, 2008)'
loop_
    _atom_site_type_symbol
    _atom_site_label
    _atom_site_fract_x
    _atom_site_fract_y
    _atom_site_fract_z
    _atom_site_U_iso_or_equiv
    _atom_site_adp_type
    _atom_site_calc_flag
    _atom_site_refinement_flags
    _atom_site_occupancy
    _atom_site_symmetry_multiplicity
    _atom_site_disorder_assembly
    _atom_site_disorder_group
    O O3 1.09340(18) 0.37232(10) 0.0133(2) 0.0532(4) Uani d . 1 1 . .
    H H3 1.1635 0.3301 -0.0293 0.080 Uiso calc R 1 1 . .
    C C7 0.9309(2) 0.21737(13) 0.0839(2) 0.0388(5) Uani d . 1 1 . .
    H H7 1.0295 0.1779 0.0476 0.047 Uiso calc R 1 1 . .
    C C3 0.6322(2) 0.23242(13) 0.1996(2) 0.0370(4) Uani d . 1 1 . .
    C C5 0.8008(3) 0.38512(14) 0.1339(2) 0.0417(5) Uani d . 1 1 . .
    H H5 0.8101 0.4563 0.1303 0.050 Uiso calc R 1 1 . .
    C C4 0.6461(2) 0.33913(14) 0.1958(2) 0.0402(5) Uani d . 1 1 . .
    H H4 0.5497 0.3792 0.2356 0.048 Uiso calc R 1 1 . .
    C C1 0.7737(3) 0.05198(14) 0.1483(3) 0.0542(6) Uani d . 1 1 . .
    H H1A 0.7391 0.0288 0.2652 0.081 Uiso calc R 1 1 . .
    H H1B 0.8940 0.0268 0.1226 0.081 Uiso calc R 1 1 . .
    H H1C 0.6877 0.0266 0.0597 0.081 Uiso calc R 1 1 . .
    C C2 0.7745(2) 0.16801(13) 0.1442(2) 0.0366(4) Uani d . 1 1 . .
    C C6 0.9445(2) 0.32372(14) 0.0763(2) 0.0378(4) Uani d . 1 1 . .
    N N1 0.4618(2) 0.19093(13) 0.2651(2) 0.0467(4) Uani d . 1 1 . .
    O O2 0.3574(2) 0.24929(12) 0.3445(2) 0.0635(5) Uani d . 1 1 . .
    O O1 0.4233(2) 0.10112(12) 0.2411(3) 0.0868(7) Uani d . 1 1 . .
loop_
    _atom_site_aniso_label
    _atom_site_aniso_U_11
    _atom_site_aniso_U_22
    _atom_site_aniso_U_33
    _atom_site_aniso_U_12
    _atom_site_aniso_U_13
    _atom_site_aniso_U_23
    O3 0.0443(8) 0.0454(8) 0.0708(10) -0.0081(6) 0.0235(7) -0.0031(7)
    C7 0.0350(10) 0.0421(11) 0.0396(9) 0.0033(7) 0.0062(7) -0.0029(7)
    C3 0.0335(10) 0.0432(10) 0.0344(9) -0.0041(7) 0.0044(7) 0.0012(7)
    C5 0.0458(10) 0.0327(9) 0.0470(10) -0.0005(7) 0.0102(8) 0.0002(7)
    C4 0.0369(9) 0.0416(10) 0.0423(10) 0.0039(7) 0.0085(7) -0.0010(7)
    C1 0.0606(13) 0.0382(11) 0.0643(13) -0.0016(9) 0.0113(10) 0.0002(9)
    C2 0.0409(9) 0.0348(9) 0.0340(8) -0.0015(7) 0.0012(7) -0.0006(7)
    C6 0.0367(9) 0.0396(10) 0.0373(9) -0.0061(7) 0.0069(7) -0.0009(7)
    N1 0.0381(9) 0.0517(10) 0.0507(9) -0.0072(7) 0.0075(7) 0.0021(7)
    O2 0.0437(8) 0.0656(10) 0.0823(11) 0.0005(7) 0.0253(8) 0.0006(8)
    O1 0.0719(12) 0.0569(10) 0.1333(17) -0.0280(9) 0.0428(11) -0.0163(10)
_geom_special_details
;
All e.s.d.'s (except the e.s.d. in the dihedral angle between two l.s. planes)
are estimated using the full covariance matrix. The cell e.s.d.'s are taken
into account individually in the estimation of e.s.d.'s in distances, angles
and torsion angles; correlations between e.s.d.'s in cell parameters are only
used when they are defined by crystal symmetry. An approximate (isotropic)
treatment of cell e.s.d.'s is used for estimating e.s.d.'s involving l.s.
planes.
;
loop_
    _geom_bond_atom_site_label_1
    _geom_bond_atom_site_label_2
    _geom_bond_site_symmetry_2
    _geom_bond_distance
    _geom_bond_publ_flag
    O3 C6 . 1.351(2) ?
    O3 H3 . 0.8200 ?
    C7 C6 . 1.390(3) ?
    C7 C2 . 1.393(2) ?
    C7 H7 . 0.9300 ?
    C3 C4 . 1.394(3) ?
    C3 C2 . 1.404(2) ?
    C3 N1 . 1.450(2) ?
    C5 C4 . 1.367(2) ?
    C5 C6 . 1.393(3) ?
    C5 H5 . 0.9300 ?
    C4 H4 . 0.9300 ?
    C1 C2 . 1.511(3) ?
    C1 H1A . 0.9600 ?
    C1 H1B . 0.9600 ?
    C1 H1C . 0.9600 ?
    N1 O1 . 1.215(2) ?
    N1 O2 . 1.236(2) ?
loop_
    _geom_angle_atom_site_label_1
    _geom_angle_atom_site_label_2
    _geom_angle_atom_site_label_3
    _geom_angle_site_symmetry_1
    _geom_angle_site_symmetry_3
    _geom_angle
    _geom_angle_publ_flag
    C6 O3 H3 . . 109.5 ?
    C6 C7 C2 . . 122.19(15) ?
    C6 C7 H7 . . 118.9 ?
    C2 C7 H7 . . 118.9 ?
    C4 C3 C2 . . 122.34(15) ?
    C4 C3 N1 . . 116.23(15) ?
    C2 C3 N1 . . 121.42(16) ?
    C4 C5 C6 . . 118.99(16) ?
    C4 C5 H5 . . 120.5 ?
    C6 C5 H5 . . 120.5 ?
    C5 C4 C3 . . 120.33(16) ?
    C5 C4 H4 . . 119.8 ?
    C3 C4 H4 . . 119.8 ?
    C2 C1 H1A . . 109.5 ?
    C2 C1 H1B . . 109.5 ?
    H1A C1 H1B . . 109.5 ?
    C2 C1 H1C . . 109.5 ?
    H1A C1 H1C . . 109.5 ?
    H1B C1 H1C . . 109.5 ?
    C7 C2 C3 . . 115.82(15) ?
    C7 C2 C1 . . 118.12(16) ?
    C3 C2 C1 . . 126.04(16) ?
    O3 C6 C7 . . 122.66(15) ?
    O3 C6 C5 . . 117.02(16) ?
    C7 C6 C5 . . 120.31(15) ?
    O1 N1 O2 . . 121.27(16) ?
    O1 N1 C3 . . 120.45(16) ?
    O2 N1 C3 . . 118.28(16) ?
loop_
    _geom_torsion_atom_site_label_1
    _geom_torsion_atom_site_label_2
    _geom_torsion_atom_site_label_3
    _geom_torsion_atom_site_label_4
    _geom_torsion_site_symmetry_1
    _geom_torsion_site_symmetry_2
    _geom_torsion_site_symmetry_3
    _geom_torsion_site_symmetry_4
    _geom_torsion
    _geom_torsion_publ_flag
    C6 C5 C4 C3 . . . . -0.6(3) ?
    C2 C3 C4 C5 . . . . 1.1(3) ?
    N1 C3 C4 C5 . . . . -179.15(15) ?
    C6 C7 C2 C3 . . . . -1.0(2) ?
    C6 C7 C2 C1 . . . . -179.66(16) ?
    C4 C3 C2 C7 . . . . -0.4(2) ?
    N1 C3 C2 C7 . . . . 179.95(15) ?
    C4 C3 C2 C1 . . . . 178.20(17) ?
    N1 C3 C2 C1 . . . . -1.5(3) ?
    C2 C7 C6 O3 . . . . -178.06(16) ?
    C2 C7 C6 C5 . . . . 1.6(3) ?
    C4 C5 C6 O3 . . . . 178.90(16) ?
    C4 C5 C6 C7 . . . . -0.8(3) ?
    C4 C3 N1 O1 . . . . 165.72(19) ?
    C2 C3 N1 O1 . . . . -14.6(3) ?
    C4 C3 N1 O2 . . . . -13.9(2) ?
    C2 C3 N1 O2 . . . . 165.86(17) ?
loop_
    _geom_hbond_atom_site_label_D
    _geom_hbond_atom_site_label_H
    _geom_hbond_atom_site_label_A
    _geom_hbond_site_symmetry_A
    _geom_hbond_distance_DH
    _geom_hbond_distance_HA
    _geom_hbond_distance_DA
    _geom_hbond_angle_DHA
    _geom_hbond_publ_flag
    O3 H3 O2 4_654 0.82 2.00 2.811(2) 169 yes
    C4 H4 O2 . 0.93 2.35 2.671(2) 100 no
    C5 H5 O3 3_765 0.93 2.58 3.437(2) 154 yes
_iucr_refine_instructions_details
;
TITL CXQ013 in P2(1)/c
CELL 0.71073   7.2993  13.0234   7.4445  90.000  91.217  90.000
ZERR    4.00   0.0014   0.0026   0.0016   0.000   0.004   0.000
LATT 1
SYMM -X, 0.5+Y, 0.5-Z
SFAC C  H  N  O
UNIT 28 28 4 12
OMIT  5   0   2
OMIT   0.00  51.00
L.S. 20
ANIS
ACTA
BOND $H
FMAP 2
PLAN 20
SIZE 0.20 0.18 0.15
CONF
HTAB
WGHT  0.084700  0.266000
FVAR  0.516570
TEMP 23.000
MOLE 1
O3     4   1.093407  0.372322  0.013323 11.000000  0.044250  0.045330 =
           0.070740 -0.003120  0.023460 -0.008220
AFIX 147
H3     2   1.163431  0.330068 -0.029455 11.000000 -1.500000
AFIX 0
C7     1   0.930910  0.217376  0.083897 11.000000  0.034960  0.042020 =
           0.039640 -0.002880  0.006210  0.003220
AFIX 43
H7     2   1.029562  0.177861  0.047539 11.000000 -1.200000
AFIX 0
C3     1   0.632159  0.232410  0.199587 11.000000  0.033480  0.043200 =
           0.034390  0.001270  0.004410 -0.004100
C5     1   0.800835  0.385145  0.133917 11.000000  0.045720  0.032600 =
           0.047020  0.000190  0.010210 -0.000420
AFIX 43
H5     2   0.810092  0.456333  0.130289 11.000000 -1.200000
AFIX 0
C4     1   0.646120  0.339143  0.195845 11.000000  0.036890  0.041570 =
           0.042380 -0.001050  0.008450  0.003880
AFIX 43
H4     2   0.549704  0.379250  0.235674 11.000000 -1.200000
AFIX 0
C1     1   0.773742  0.051950  0.148322 11.000000  0.060580  0.038020 =
           0.064290  0.000260  0.011270 -0.001550
AFIX 137
H1A    2   0.739225  0.028829  0.265282 11.000000 -1.500000
H1B    2   0.893973  0.026803  0.122490 11.000000 -1.500000
H1C    2   0.687566  0.026521  0.059845 11.000000 -1.500000
AFIX 0
C2     1   0.774469  0.168004  0.144150 11.000000  0.040920  0.034660 =
           0.034080 -0.000620  0.001230 -0.001510
C6     1   0.944460  0.323721  0.076310 11.000000  0.036730  0.039640 =
           0.037310 -0.000920  0.006920 -0.006140
N1     3   0.461835  0.190929  0.265097 11.000000  0.038030  0.051640 =
           0.050710  0.002100  0.007530 -0.007170
O2     4   0.357434  0.249295  0.344516 11.000000  0.043530  0.065600 =
           0.082280  0.000560  0.025250  0.000440
O1     4   0.423255  0.101126  0.241034 11.000000  0.071800  0.056820 =
           0.133330 -0.016250  0.042840 -0.027990
HKLF 4
END
;
data_global
_journal_date_recd_electronic     2012-01-13
_journal_date_accepted     2012-01-20
_journal_name_full     'Acta Crystallographica, Section E'
_journal_year     2012
_journal_volume     68
_journal_issue      2
_journal_page_first     o518
_journal_page_last     o518
_journal_paper_category     QO
_journal_paper_doi     10.1107/S160053681200253X
_journal_coeditor_code     PV2508
_publ_contact_author
;
Su-Lan Dong
College of Life Science and Chemical Engineering,
Huaiyin Institute of Technology
Huaiyin 223003
Jiangsu
People's Republic of China
;
_publ_contact_author_email     dsl710221@163.com
_publ_section_title
;
3-Methyl-4-nitrophenol
;
loop_
    _publ_author_name
    _publ_author_address
    'Su-Lan Dong'
;
College of Life Science and Chemical Engineering,
Huaiyin Institute of Technology
Huaiyin 223003
Jiangsu
People's Republic of China
;
    'Xiaochun Cheng'
;
College of Life Science and Chemical Engineering,
Huaiyin Institute of Technology
Huaiyin 223003
Jiangsu
People's Republic of China
;
