# Supplementary material for: 3-Methyl-4-nitro­phenol
Source: Acta Crystallogr Sect E Struct Rep Online. 2012 Jan 25;68(Pt 2):o518. doi: 10.1107/S160053681200253X (PMC3275260; doi:10.1107/S160053681200253X)
Supplement: Supplementary file 2 [file e-68-0o518-Isup2.hkl]

# 
# h,k,l, Fc-squared, Fo-squared, sigma(Fo-squared) and status flag 
# 
data_I
_shelx_title ' CXQ013 in P2(1)/c' 
_shelx_refln_list_code          4 
_shelx_F_calc_maximum       59.57 
_exptl_crystal_F_000       320.00 
_reflns_d_resolution_high  0.8258 
 
loop_ 
 _symmetry_equiv_pos_as_xyz 
 'x, y, z' 
 '-x, y+1/2, -z+1/2' 
 '-x, -y, -z' 
 'x, -y-1/2, z-1/2' 
 
_cell_length_a     7.2993 
_cell_length_b    13.0234 
_cell_length_c     7.4445 
_cell_angle_alpha  90.000 
_cell_angle_beta   91.217 
_cell_angle_gamma  90.000 
 
_shelx_F_squared_multiplier     1.000 
 
loop_ 
 _refln_index_h 
 _refln_index_k 
 _refln_index_l 
 _refln_F_squared_calc 
 _refln_F_squared_meas 
 _refln_F_squared_sigma 
 _refln_observed_status 
   1   0   0      227.44      236.33      4.36 o 
   2   0   0       49.46       50.54      1.35 o 
   3   0   0       73.25       70.85      1.89 o 
   4   0   0      378.84      399.61      9.36 o 
   5   0   0       73.61       71.16      2.18 o 
   6   0   0      110.42      146.64      3.98 o 
   7   0   0      584.03      573.97     18.66 o 
   8   0   0        4.20        4.32      0.80 o 
   1   1   0     1211.66     1157.60     12.84 o 
   2   1   0      847.32      821.94     14.36 o 
   3   1   0      696.90      656.08      9.23 o 
   4   1   0      138.53      144.26      2.55 o 
   5   1   0       13.16       13.69      1.09 o 
   6   1   0      467.62      474.79      7.81 o 
   7   1   0        0.00        2.02      1.01 o 
   8   1   0        0.01        0.05      0.45 o 
   1   2   0      299.28      288.60      3.01 o 
   2   2   0      756.06      696.39      8.23 o 
   3   2   0     1016.38     1055.16     34.98 o 
   4   2   0      425.97      451.86      6.31 o 
   5   2   0        2.81        3.55      0.42 o 
   7   2   0      184.51      184.21      3.52 o 
   8   2   0        1.86        1.66      0.46 o 
   1   3   0      330.07      314.84      4.03 o 
   2   3   0       92.47       93.88      1.77 o 
   3   3   0     1690.85     1802.09     23.00 o 
   4   3   0      180.56      205.04      3.06 o 
   5   3   0       81.52       32.97      1.80 o 
   6   3   0        9.15        9.68      0.63 o 
   7   3   0       32.73       33.30      1.16 o 
   8   3   0       10.73       13.76      1.04 o 
   0   4   0      565.40      568.61     10.19 o 
   1   4   0      359.41      356.72      4.57 o 
   2   4   0       35.06       39.26      1.31 o 
   3   4   0      732.61      816.06     11.36 o 
   4   4   0       27.26       41.78      0.93 o 
   5   4   0        0.00        0.10      0.16 o 
   6   4   0       66.76       69.27      1.63 o 
   7   4   0        5.82        8.08      0.64 o 
   8   4   0       17.64       16.84      1.03 o 
   1   5   0       10.71       10.87      0.39 o 
   2   5   0      602.64      590.87     10.46 o 
   3   5   0       60.72       85.92      1.41 o 
   4   5   0        0.08        0.20      0.11 o 
   5   5   0       56.06       57.20      1.26 o 
   6   5   0       53.93       52.98      1.36 o 
   7   5   0       29.59       33.04      2.26 o 
   8   5   0        1.63        1.58      0.54 o 
   0   6   0        6.71        3.34      0.49 o 
   1   6   0      456.97      484.66      7.64 o 
   2   6   0        3.33        1.72      0.14 o 
   3   6   0       55.19       55.35      1.01 o 
   4   6   0      167.44      158.63      2.47 o 
   5   6   0       47.57       44.18      1.09 o 
   6   6   0        0.32        0.32      0.34 o 
   7   6   0        2.10        1.15      0.45 o 
   8   6   0        1.10        0.00      0.64 o 
   1   7   0      806.63      843.59     11.62 o 
   2   7   0       27.58       22.73      0.56 o 
   3   7   0      111.67      108.21      1.78 o 
   4   7   0      122.20      127.36      2.08 o 
   5   7   0        6.74        5.94      0.45 o 
   6   7   0       61.51       56.44      1.70 o 
   7   7   0       24.20       23.62      1.15 o 
   0   8   0       69.90       64.86      1.46 o 
   1   8   0        0.96        1.46      0.17 o 
   2   8   0       16.28       14.60      0.46 o 
   3   8   0       84.57       84.27      1.49 o 
   4   8   0      447.48      438.38      6.32 o 
   5   8   0        1.63        1.38      0.30 o 
   6   8   0        1.33        1.36      0.47 o 
   7   8   0        3.60        4.43      0.65 o 
   1   9   0        1.35        0.60      0.18 o 
   2   9   0      115.57      111.30      1.86 o 
   3   9   0       12.39       10.54      0.47 o 
   4   9   0      201.79      202.39      3.19 o 
   5   9   0       13.89       14.56      1.16 o 
   6   9   0       14.36       15.85      0.96 o 
   7   9   0       12.97        9.33      1.16 o 
   0  10   0       15.62       16.37      0.84 o 
   1  10   0        2.09        3.46      0.31 o 
   2  10   0      226.31      217.86      3.36 o 
   3  10   0       85.23       89.04      1.64 o 
   4  10   0       27.79       30.19      0.84 o 
   5  10   0        1.28        1.86      0.36 o 
   6  10   0       10.87       11.36      1.19 o 
   1  11   0       24.59       16.02      0.63 o 
   2  11   0       19.69       18.94      0.83 o 
   3  11   0       20.86       19.65      0.68 o 
   4  11   0        0.45        0.90      0.34 o 
   5  11   0       12.46       14.52      0.98 o 
   6  11   0        0.02        0.00      1.37 o 
   0  12   0        0.53        0.40      0.32 o 
   1  12   0       80.05       78.96      1.72 o 
   2  12   0        1.08        1.48      0.30 o 
   3  12   0       51.23       52.67      1.33 o 
   4  12   0        0.74        1.11      0.90 o 
   5  12   0        7.06       12.01      1.80 o 
   1  13   0        0.33        0.05      0.37 o 
   2  13   0       25.93       26.29      0.90 o 
   3  13   0        0.00        0.38      0.29 o 
   4  13   0        8.85       10.12      2.21 o 
   5  13   0        0.04        0.00      0.67 o 
   0  14   0       90.85       80.44      2.61 o 
   1  14   0        9.67        9.96      0.60 o 
   2  14   0        2.87        4.31      0.67 o 
   3  14   0        0.33        2.42      1.27 o 
   4  14   0        2.23       18.29      1.76 o 
   1  15   0        1.59        2.22      0.77 o 
   2  15   0       15.72       24.15      2.25 o 
  -8   1   1        6.73        7.51      0.68 o 
  -7   1   1       54.28       54.86      1.44 o 
  -6   1   1        1.40        1.77      0.47 o 
  -5   1   1       45.08       49.59      1.13 o 
  -4   1   1        1.13        0.86      0.12 o 
  -3   1   1      940.28      916.35     12.84 o 
  -2   1   1     1496.83     1378.10     17.33 o 
  -1   1   1      218.16      205.35      3.13 o 
   0   1   1      301.61      312.00      4.60 o 
   1   1   1      467.75      455.73      7.99 o 
   2   1   1       95.41       87.31      1.69 o 
   3   1   1      489.76      474.60      6.15 o 
   4   1   1      361.79      362.89      4.38 o 
   5   1   1       28.12       27.60      1.02 o 
   6   1   1        5.69        4.89      0.48 o 
   7   1   1        8.81       11.17      1.41 o 
   8   1   1        2.67        3.27      0.68 o 
  -8   2   1       19.38       20.65      0.99 o 
  -7   2   1       10.77        9.22      0.71 o 
  -6   2   1      230.84      227.93      4.01 o 
  -5   2   1       60.59       59.49      1.31 o 
  -4   2   1      251.80      260.55      3.80 o 
  -3   2   1       29.24       31.03      0.57 o 
  -2   2   1     1152.58     1082.92     14.72 o 
  -1   2   1      272.01      253.68      3.85 o 
   0   2   1      952.75      904.05     21.33 o 
   1   2   1     2037.48     1897.99     33.70 o 
   2   2   1       46.48       45.41      0.96 o 
   3   2   1      411.53      405.15      5.24 o 
   4   2   1       23.78       29.87      0.84 o 
   5   2   1        0.65        0.60      0.15 o 
   6   2   1        9.66        8.95      0.59 o 
   7   2   1       98.71      101.43      2.26 o 
   8   2   1       21.48       19.99      1.10 o 
  -8   3   1        0.11        0.00      0.42 o 
  -7   3   1       78.62       73.91      1.76 o 
  -6   3   1        0.07        0.00      0.37 o 
  -5   3   1       85.69       89.10      2.03 o 
  -4   3   1        2.22        4.55      0.21 o 
  -3   3   1      296.55      305.57      6.75 o 
  -2   3   1      759.50      768.96     13.67 o 
  -1   3   1       12.28       14.03      0.37 o 
   0   3   1     1164.36      977.28     39.81 o 
   1   3   1     1393.47     1309.18     19.82 o 
   2   3   1      137.86      134.72      3.08 o 
   3   3   1      217.14      241.05      3.91 o 
   4   3   1      174.35      163.22      2.55 o 
   5   3   1        9.29       10.22      1.05 o 
   6   3   1        7.71        6.95      0.53 o 
   7   3   1       12.59       15.27      1.39 o 
   8   3   1       11.42       10.38      0.87 o 
  -8   4   1        4.11        4.32      0.58 o 
  -7   4   1       10.26        7.53      0.60 o 
  -6   4   1        0.94        0.89      0.30 o 
  -5   4   1       16.76       16.82      0.92 o 
  -4   4   1        0.35        0.15      0.12 o 
  -3   4   1      199.63      225.41      3.92 o 
  -2   4   1       93.86       74.06      2.11 o 
  -1   4   1        0.77        0.37      0.10 o 
   0   4   1        3.35        1.61      0.13 o 
   1   4   1       45.49       33.93      0.81 o 
   2   4   1        8.00        4.79      0.64 o 
   3   4   1      111.51       99.98      2.17 o 
   4   4   1      147.38      159.26      3.29 o 
   5   4   1        0.89        0.47      0.18 o 
   6   4   1        5.95        5.67      0.59 o 
   7   4   1        0.75        1.15      0.44 o 
   8   4   1        3.21        2.71      0.58 o 
  -8   5   1        4.75        5.11      0.69 o 
  -7   5   1        0.42        0.62      0.35 o 
  -6   5   1      132.00      110.62      2.25 o 
  -5   5   1        5.88        7.51      0.47 o 
  -4   5   1       15.50       16.52      0.51 o 
  -3   5   1       41.26       44.29      0.90 o 
  -2   5   1        0.18        0.45      0.14 o 
  -1   5   1       15.47       19.67      0.44 o 
   0   5   1      605.49      647.88     11.89 o 
   1   5   1     1212.54     1236.15     16.85 o 
   2   5   1       40.01       40.53      0.79 o 
   3   5   1       22.46       24.47      0.70 o 
   4   5   1       78.79       88.89      1.74 o 
   5   5   1        8.25        8.52      0.46 o 
   6   5   1        6.25        5.67      0.60 o 
   7   5   1       66.96       63.33      1.97 o 
   8   5   1        0.03        0.21      0.45 o 
  -8   6   1        0.97        0.00      0.99 o 
  -7   6   1       17.98       13.84      0.84 o 
  -6   6   1       51.58       48.74      1.28 o 
  -5   6   1        0.02        0.00      0.22 o 
  -4   6   1        9.48       11.46      0.43 o 
  -3   6   1      318.38      317.05      4.20 o 
  -2   6   1      202.96      208.78      3.07 o 
  -1   6   1       62.50       73.30      1.36 o 
   0   6   1      992.44     1098.79     15.01 o 
   1   6   1       96.81      111.44      1.76 o 
   2   6   1        5.08        3.24      0.24 o 
   3   6   1       12.28       13.27      0.54 o 
   4   6   1      131.52      135.34      2.48 o 
   5   6   1        1.10        1.11      0.26 o 
   6   6   1       15.65       13.79      0.87 o 
   7   6   1       64.48       58.99      1.87 o 
   8   6   1        0.08        0.41      0.46 o 
  -7   7   1       11.46        9.48      0.99 o 
  -6   7   1      190.34      170.36      3.69 o 
  -5   7   1        2.89        1.87      0.35 o 
  -4   7   1      230.71      220.66      3.34 o 
  -3   7   1        0.16        0.00      0.14 o 
  -2   7   1       45.18       43.01      0.95 o 
  -1   7   1       18.43       14.16      0.58 o 
   0   7   1      547.51      567.99      8.09 o 
   1   7   1      579.05      624.72      8.70 o 
   2   7   1        4.32        4.36      0.29 o 
   3   7   1        2.05        2.20      0.25 o 
   4   7   1        1.97        1.82      0.30 o 
   5   7   1      131.83      129.61      2.49 o 
   6   7   1       12.22       13.43      1.15 o 
   7   7   1       42.48       40.56      1.55 o 
  -7   8   1        0.72        1.43      0.59 o 
  -6   8   1        3.06        1.77      0.54 o 
  -5   8   1        0.05        0.00      0.26 o 
  -4   8   1        5.70        4.69      0.35 o 
  -3   8   1      524.96      513.29      7.28 o 
  -2   8   1      189.08      184.06      2.81 o 
  -1   8   1      272.81      264.24      3.85 o 
   0   8   1      258.36      286.20      4.17 o 
   1   8   1      109.55      126.59      2.03 o 
   2   8   1      256.66      258.24      3.84 o 
   3   8   1        0.69        0.86      0.22 o 
   4   8   1      482.81      473.33      7.64 o 
   5   8   1        4.68        6.15      0.66 o 
   6   8   1        3.39        4.75      0.63 o 
   7   8   1        8.01        5.45      0.69 o 
  -7   9   1        4.90        3.96      0.85 o 
  -6   9   1        0.43        0.46      0.49 o 
  -5   9   1       10.55       10.92      0.80 o 
  -4   9   1      416.64      410.33      5.97 o 
  -3   9   1        3.31        4.08      0.33 o 
  -2   9   1      254.84      248.03      3.72 o 
  -1   9   1       37.28       37.99      0.91 o 
   0   9   1        9.94        8.90      0.43 o 
   1   9   1       60.47       47.59      1.23 o 
   2   9   1       50.15       45.92      0.98 o 
   3   9   1      427.58      436.92      6.33 o 
   4   9   1       81.79       86.16      1.85 o 
   5   9   1      101.06      100.34      2.12 o 
   6   9   1        0.52        0.97      0.44 o 
   7   9   1        1.37        2.01      0.69 o 
  -6  10   1        0.69        0.98      0.58 o 
  -5  10   1        5.02        6.64      0.61 o 
  -4  10   1        8.14        9.65      0.98 o 
  -3  10   1      893.28      915.60     12.79 o 
  -2  10   1      111.51      108.52      1.86 o 
  -1  10   1        8.83        9.08      0.41 o 
   0  10   1        0.88        2.16      0.32 o 
   1  10   1        4.19        5.15      0.39 o 
   2  10   1        5.73        5.25      0.41 o 
   3  10   1        4.65        4.96      0.39 o 
   4  10   1      520.20      535.12      8.66 o 
   5  10   1        9.64       10.22      0.69 o 
   6  10   1        0.47        0.81      0.46 o 
  -6  11   1        0.61        0.81      0.62 o 
  -5  11   1        4.50        5.31      0.58 o 
  -4  11   1       11.01       12.67      0.60 o 
  -3  11   1       26.45       27.21      0.95 o 
  -2  11   1       48.40       48.21      1.21 o 
  -1  11   1       41.52       37.25      1.01 o 
   0  11   1        9.58        8.55      0.49 o 
   1  11   1       54.04       46.18      1.16 o 
   2  11   1        4.15        3.50      0.37 o 
   3  11   1      145.17      144.75      2.73 o 
   4  11   1        0.74        0.56      0.30 o 
   5  11   1       21.54       25.63      0.95 o 
   6  11   1        0.34        0.82      0.52 o 
  -5  12   1       16.66       23.57      2.49 o 
  -4  12   1        1.15        0.47      0.42 o 
  -3  12   1       21.12       23.07      1.03 o 
  -2  12   1        3.09        3.33      0.52 o 
  -1  12   1      165.49      148.99      2.80 o 
   0  12   1        0.29        0.00      0.21 o 
   1  12   1        4.51        4.93      0.44 o 
   2  12   1       89.93       85.93      1.86 o 
   3  12   1        0.03        0.03      0.27 o 
   4  12   1        3.06        4.22      0.82 o 
   5  12   1        0.02        0.17      0.48 o 
  -4  13   1       18.41       26.20      3.53 o 
  -3  13   1       15.32       17.95      1.08 o 
  -2  13   1        2.79        2.34      0.38 o 
  -1  13   1        0.03        0.58      0.29 o 
   0  13   1       36.81       28.77      0.94 o 
   1  13   1       66.63       51.59      1.33 o 
   2  13   1        0.01        0.26      0.26 o 
   3  13   1        2.28        2.19      0.60 o 
   4  13   1       12.50       17.52      2.34 o 
  -3  14   1       14.10       20.15      1.52 o 
  -2  14   1        6.33        6.67      0.81 o 
  -1  14   1        0.48        0.19      0.37 o 
   0  14   1        0.83        1.29      0.61 o 
   1  14   1        2.46        3.34      0.70 o 
   2  14   1        0.62        3.12      0.53 o 
   3  14   1        3.62       11.20      0.69 o 
  -2  15   1        0.78        8.08      0.56 o 
  -1  15   1        0.02        0.00      0.60 o 
   0  15   1        4.78        7.71      1.19 o 
   1  15   1        1.21        2.65      0.94 o 
   2  15   1        0.23        8.94      0.57 o 
  -8   0   2       26.22       28.21      1.61 o 
  -7   0   2       10.95       11.11      0.89 o 
  -6   0   2     1068.04     1079.36     23.96 o 
  -5   0   2      450.31      433.46      9.05 o 
  -4   0   2        6.65        7.61      0.37 o 
  -3   0   2       40.80       54.15      1.52 o 
  -2   0   2       97.01      113.43      2.67 o 
  -1   0   2       66.92       65.85      2.49 o 
   2   0   2       18.87       17.43      0.70 o 
   3   0   2        3.72        2.38      0.30 o 
   4   0   2       11.72       15.44      0.69 o 
   6   0   2      139.04      140.64      5.39 o 
   8   0   2      143.89      152.13      6.21 o 
  -8   1   2        1.79        2.16      0.43 o 
  -7   1   2        0.59        0.48      0.28 o 
  -6   1   2      213.58      245.19     12.58 o 
  -5   1   2      411.92      406.12      5.32 o 
  -4   1   2        7.06        8.71      0.28 o 
  -3   1   2       26.77       24.19      0.53 o 
  -2   1   2      278.78      267.82      4.74 o 
  -1   1   2      582.08      610.69     12.04 o 
   0   1   2     3302.46     3426.49     70.00 o 
   1   1   2     2246.58     2269.48     38.66 o 
   2   1   2        9.00        6.73      0.31 o 
   3   1   2      176.83      180.08      2.97 o 
   4   1   2      196.62      188.27      3.57 o 
   5   1   2       92.41       90.22      2.39 o 
   7   1   2      249.45      246.89      5.73 o 
   8   1   2       19.71       21.85      1.42 o 
  -8   2   2        1.26        1.40      0.41 o 
  -7   2   2        7.11        6.79      0.52 o 
  -6   2   2      333.08      338.99      5.68 o 
  -5   2   2       10.33       10.17      0.48 o 
  -4   2   2       52.30       53.77      0.97 o 
  -3   2   2     1125.41     1165.59     27.38 o 
  -2   2   2      584.76      615.43     13.04 o 
  -1   2   2      171.00      148.88      3.44 o 
   0   2   2      241.13      257.50      5.71 o 
   1   2   2     3548.36     3692.63     75.59 o 
   2   2   2      276.79      221.76     14.71 o 
   3   2   2      265.09      266.99      8.42 o 
   4   2   2      453.75      470.40      8.42 o 
   5   2   2       25.27       14.18      0.75 o 
   6   2   2        5.58        5.79      0.57 o 
   7   2   2        8.36       11.30      0.98 o 
   8   2   2       46.04       51.28      3.75 o 
  -8   3   2       42.75       43.85      1.35 o 
  -7   3   2       21.91       21.07      0.85 o 
  -6   3   2       33.82       32.41      1.24 o 
  -5   3   2       24.44       25.02      0.66 o 
  -4   3   2      224.80      204.77      3.36 o 
  -3   3   2       39.15       57.17      0.99 o 
  -2   3   2     2560.46     2599.70     44.19 o 
  -1   3   2      442.23      434.85     13.70 o 
   0   3   2      919.21      888.11     19.29 o 
   1   3   2       18.75       16.87      1.14 o 
   2   3   2        1.47        1.40      0.41 o 
   3   3   2        9.96       10.75      1.09 o 
   4   3   2       92.04      101.23      1.99 o 
   5   3   2      136.96      132.77      5.84 o 
   6   3   2        2.70        3.60      0.48 o 
   7   3   2        0.04        0.62      0.36 o 
   8   3   2        6.70        7.16      0.94 o 
  -8   4   2        5.34        6.15      1.08 o 
  -7   4   2       74.50       72.41      1.70 o 
  -6   4   2        0.29        0.78      0.32 o 
  -5   4   2      227.58      213.05      3.67 o 
  -4   4   2       12.63       11.40      0.37 o 
  -3   4   2      560.51      641.68      8.99 o 
  -2   4   2      348.01      346.11      5.41 o 
  -1   4   2      674.01      663.03     21.58 o 
   0   4   2      121.24      112.72      7.83 o 
   1   4   2      135.22      142.84      3.26 o 
   2   4   2      221.86      237.57      4.37 o 
   3   4   2      207.56      207.73      3.48 o 
   4   4   2      356.27      396.80      6.60 o 
   5   4   2        1.28        0.87      0.26 o 
   6   4   2        1.79        1.73      0.39 o 
   7   4   2        0.28        0.33      0.38 o 
   8   4   2        4.98        4.59      0.82 o 
  -8   5   2       20.81       24.80      1.85 o 
  -7   5   2       15.35       12.94      0.84 o 
  -6   5   2       29.61       27.34      0.87 o 
  -5   5   2       38.45       37.15      0.96 o 
  -4   5   2      229.62      227.49      3.39 o 
  -3   5   2        3.37        3.16      0.20 o 
  -2   5   2      100.89      123.30      1.88 o 
  -1   5   2      258.10      234.56     17.41 o 
   0   5   2      387.59      388.80      8.36 o 
   1   5   2       23.64       27.64      0.75 o 
   2   5   2       10.26        7.81      0.43 o 
   3   5   2      199.89      190.85      3.25 o 
   4   5   2        2.09        2.46      0.30 o 
   5   5   2        0.37        0.01      0.24 o 
   6   5   2        1.77        1.91      0.42 o 
   7   5   2       21.63       24.11      1.14 o 
   8   5   2        7.54        6.72      0.95 o 
  -7   6   2        0.01        0.00      0.42 o 
  -6   6   2        4.85        1.66      0.53 o 
  -5   6   2       21.67       16.47      0.62 o 
  -4   6   2       42.54       42.52      0.86 o 
  -3   6   2       57.83       57.71      1.46 o 
  -2   6   2       36.33       34.67      0.71 o 
  -1   6   2        9.31        7.91      0.41 o 
   0   6   2      148.64      157.42      3.00 o 
   1   6   2        3.42        2.86      0.28 o 
   2   6   2      159.37      169.87      3.31 o 
   3   6   2        2.01        1.74      0.25 o 
   4   6   2       31.13       31.80      0.90 o 
   5   6   2      111.17      111.86      2.93 o 
   6   6   2        7.49        8.41      0.72 o 
   7   6   2        1.72        2.37      0.58 o 
  -7   7   2       11.30       11.48      1.11 o 
  -6   7   2       16.57       14.38      1.05 o 
  -5   7   2       32.00       29.18      1.36 o 
  -4   7   2       37.57       33.33      0.87 o 
  -3   7   2      274.90      280.15      5.44 o 
  -2   7   2       62.70       59.72      1.12 o 
  -1   7   2        6.81        7.96      0.36 o 
   0   7   2      321.23      355.49      6.42 o 
   1   7   2       28.85       31.13      0.91 o 
   2   7   2      273.38      275.31      5.13 o 
   3   7   2        5.25        6.67      0.48 o 
   4   7   2        7.10        7.19      0.68 o 
   5   7   2       15.55       21.06      0.80 o 
   6   7   2        0.36        0.74      0.39 o 
   7   7   2       36.34       40.74      1.53 o 
  -7   8   2        1.31        0.66      0.54 o 
  -6   8   2       18.23       18.17      1.17 o 
  -5   8   2        5.75        4.44      0.65 o 
  -4   8   2       29.03       27.44      0.95 o 
  -3   8   2      161.28      160.95      4.98 o 
  -2   8   2      217.13      218.05      4.17 o 
  -1   8   2       12.28       13.09      0.49 o 
   0   8   2       31.16        9.66      0.86 o 
   1   8   2        7.84        7.00      0.49 o 
   2   8   2       25.05       24.64      0.88 o 
   3   8   2       82.41       83.08      1.72 o 
   4   8   2        7.63        8.07      0.54 o 
   5   8   2      246.72      251.23      4.41 o 
   6   8   2        0.90        2.07      0.57 o 
   7   8   2        1.21        1.03      0.59 o 
  -7   9   2        0.26        0.18      0.57 o 
  -6   9   2       12.73        9.06      0.94 o 
  -5   9   2       33.19       33.62      1.52 o 
  -4   9   2       12.67       11.31      0.66 o 
  -3   9   2      343.42      342.74      6.63 o 
  -2   9   2        9.39        7.95      0.54 o 
  -1   9   2       83.43       79.39      1.63 o 
   0   9   2        2.63        1.75      0.34 o 
   1   9   2       41.45       37.63      1.13 o 
   2   9   2        1.97        0.85      0.42 o 
   3   9   2       35.21       38.31      1.22 o 
   4   9   2        0.44        0.80      0.31 o 
   5   9   2       29.25       35.16      1.08 o 
   6   9   2        3.68        4.81      0.77 o 
  -6  10   2       48.77       48.44      2.06 o 
  -5  10   2        8.48        8.74      0.88 o 
  -4  10   2        4.93        7.03      1.19 o 
  -3  10   2       37.88       38.51      1.22 o 
  -2  10   2      269.33      265.27      4.95 o 
  -1  10   2      193.43      184.20      2.90 o 
   0  10   2        1.85        2.36      0.25 o 
   1  10   2       14.22       13.04      0.69 o 
   2  10   2        0.58        0.10      0.29 o 
   3  10   2       91.43       95.60      2.29 o 
   4  10   2        6.11        9.49      0.90 o 
   5  10   2       13.58       14.68      0.83 o 
  -6  11   2        5.29        6.84      1.10 o 
  -5  11   2        0.00        0.00      0.45 o 
  -4  11   2       51.20       55.69      1.59 o 
  -3  11   2        1.65        1.89      0.40 o 
  -2  11   2       39.68       37.85      1.05 o 
  -1  11   2       24.56       25.34      1.01 o 
   0  11   2        2.31        2.60      0.34 o 
   1  11   2        4.62        3.26      0.48 o 
   2  11   2       76.63       68.28      1.81 o 
   3  11   2        5.22        3.99      0.50 o 
   4  11   2        0.23        0.20      0.35 o 
  -5  12   2       23.82       26.45      1.67 o 
  -4  12   2        1.43        2.05      0.71 o 
  -3  12   2       18.81       19.52      1.12 o 
  -2  12   2       24.13       23.59      0.99 o 
  -1  12   2        8.90        7.27      0.63 o 
   0  12   2       52.15       49.49      2.08 o 
   1  12   2        5.40        3.91      0.60 o 
   2  12   2       35.38       39.75      1.55 o 
   3  12   2        0.26        0.18      0.34 o 
   4  12   2       39.47       44.73      1.48 o 
   5  12   2        0.05        0.00      0.65 o 
  -4  13   2        3.02        3.52      1.12 o 
  -3  13   2       14.12       17.22      1.05 o 
  -2  13   2        2.99        2.80      0.57 o 
  -1  13   2        6.48        8.19      1.06 o 
   0  13   2        0.42        2.14      0.42 o 
   1  13   2        2.35        3.12      0.58 o 
   2  13   2        2.15        1.68      0.41 o 
   3  13   2       12.95       16.28      1.03 o 
   4  13   2        2.47        2.25      0.67 o 
  -3  14   2       11.63       22.12      4.77 o 
  -2  14   2        1.13        3.31      1.22 o 
  -1  14   2        5.46        8.78      1.12 o 
   0  14   2       18.45       18.63      1.13 o 
   1  14   2       55.65       53.28      2.03 o 
   2  14   2        0.02        1.18      0.42 o 
   3  14   2        0.63        3.17      1.22 o 
  -1  15   2        4.64        8.40      2.54 o 
   0  15   2        7.11        8.82      1.40 o 
   1  15   2        3.71        6.32      1.20 o 
  -8   1   3        0.67        0.20      0.43 o 
  -7   1   3       12.98       12.75      0.69 o 
  -6   1   3      193.31      187.67      3.38 o 
  -5   1   3        0.80        0.70      0.23 o 
  -4   1   3       40.71       38.98      0.74 o 
  -3   1   3       67.04       66.83      1.40 o 
  -2   1   3      227.30      243.12      4.52 o 
  -1   1   3      567.56      551.54      9.58 o 
   1   1   3       17.05       17.17      0.53 o 
   2   1   3       96.05       99.44      1.82 o 
   3   1   3      138.06      123.71      2.22 o 
   4   1   3       32.05       33.34      0.85 o 
   5   1   3       22.18       19.22      0.66 o 
   6   1   3       12.10       13.27      0.95 o 
   7   1   3        0.05        0.00      0.35 o 
   8   1   3        9.29        8.78      1.05 o 
  -8   2   3        2.99        5.27      0.64 o 
  -7   2   3       10.99       11.90      0.67 o 
  -6   2   3       10.90       16.52      1.05 o 
  -5   2   3       93.56       93.81      1.47 o 
  -4   2   3       59.85       62.48      1.14 o 
  -3   2   3      762.00      773.71     13.38 o 
  -2   2   3      111.93      110.33      2.15 o 
  -1   2   3      359.55      338.43      5.98 o 
   0   2   3      574.43      603.88     12.53 o 
   1   2   3        0.86        0.66      0.19 o 
   2   2   3      456.60      447.32      7.96 o 
   3   2   3       51.65       60.69      1.28 o 
   4   2   3       42.99       41.03      1.11 o 
   5   2   3       40.82       41.99      1.19 o 
   6   2   3        4.41        3.70      0.61 o 
   7   2   3        1.97        1.99      0.57 o 
   8   2   3       11.40        9.40      1.67 o 
  -8   3   3       15.23       18.56      1.05 o 
  -7   3   3        1.34        1.23      0.41 o 
  -6   3   3      196.37      181.69      3.28 o 
  -5   3   3        5.69        5.53      0.41 o 
  -4   3   3       89.55       37.80      1.57 o 
  -3   3   3       21.51       14.01      0.45 o 
  -2   3   3      106.13      117.36      2.26 o 
  -1   3   3      485.83      516.60     11.29 o 
   0   3   3       28.40       31.03      0.91 o 
   1   3   3       47.88       48.99      1.17 o 
   2   3   3      122.03      117.70      2.42 o 
   3   3   3       75.88       74.81      1.73 o 
   4   3   3       31.63       31.02      0.93 o 
   5   3   3       18.53       15.87      0.70 o 
   6   3   3        1.13        1.87      0.54 o 
   7   3   3        0.02        0.00      0.45 o 
   8   3   3       19.48       18.84      1.32 o 
  -8   4   3        0.01        0.00      0.46 o 
  -7   4   3        1.50        1.49      0.50 o 
  -6   4   3        6.45        4.51      0.47 o 
  -5   4   3        0.78        0.26      0.16 o 
  -4   4   3        3.39        3.75      0.48 o 
  -3   4   3        3.18        2.89      0.20 o 
  -2   4   3      107.80      136.25      3.37 o 
  -1   4   3        6.50        5.76      0.48 o 
   0   4   3        4.41        3.58      0.26 o 
   1   4   3       21.10       21.63      0.67 o 
   2   4   3       68.89       65.76      1.52 o 
   3   4   3        6.79        7.13      0.51 o 
   4   4   3       53.08       61.44      1.80 o 
   5   4   3       41.18       42.31      1.22 o 
   6   4   3        0.14        0.11      0.54 o 
   7   4   3        0.04        0.00      0.41 o 
  -7   5   3        1.59        2.17      0.79 o 
  -6   5   3        1.92        3.26      0.44 o 
  -5   5   3       89.92       73.17      1.83 o 
  -4   5   3        9.48        8.77      0.41 o 
  -3   5   3       96.19       97.24      1.58 o 
  -2   5   3       28.11       27.15      1.05 o 
  -1   5   3        4.07        2.13      0.34 o 
   0   5   3        0.07        0.03      0.12 o 
   1   5   3        6.57        8.31      0.54 o 
   2   5   3      281.35      279.30      6.29 o 
   3   5   3        2.87        3.11      0.38 o 
   4   5   3       42.88       44.53      1.25 o 
   5   5   3       16.14       13.81      0.78 o 
   6   5   3        9.94       11.65      1.09 o 
   7   5   3       15.57       19.05      1.28 o 
  -7   6   3        0.03        0.00      0.47 o 
  -6   6   3      100.09       88.74      2.84 o 
  -5   6   3        0.08        0.35      0.28 o 
  -4   6   3        8.07       12.04      0.49 o 
  -3   6   3       60.51       59.44      1.26 o 
  -2   6   3      120.93      129.47      3.30 o 
  -1   6   3       88.29       87.72      2.41 o 
   0   6   3       56.11       53.78      1.25 o 
   1   6   3     1071.24     1115.60     23.64 o 
   2   6   3        1.24        0.47      0.26 o 
   3   6   3       17.62       19.73      0.76 o 
   4   6   3        9.68       11.27      0.64 o 
   5   6   3        4.10        4.39      0.50 o 
   6   6   3        0.57        0.31      0.90 o 
   7   6   3        8.68       10.35      1.70 o 
  -7   7   3        0.87        1.69      0.99 o 
  -6   7   3        7.29        5.50      0.74 o 
  -5   7   3      242.22      215.35      5.58 o 
  -4   7   3        3.80        2.60      0.45 o 
  -3   7   3      112.51      108.34      2.04 o 
  -2   7   3        1.25        0.54      0.26 o 
   0   7   3        0.83        0.26      0.22 o 
   1   7   3       67.92       70.24      1.89 o 
   2   7   3      128.50      142.50      4.43 o 
   3   7   3        1.23        0.71      0.29 o 
   4   7   3        0.22        0.08      0.32 o 
   5   7   3       11.33       11.71      0.79 o 
   6   7   3       23.87       24.72      1.45 o 
   7   7   3       15.65       16.99      1.28 o 
  -7   8   3        4.09        2.57      0.69 o 
  -6   8   3        1.30        0.00      0.42 o 
  -5   8   3        0.23        0.10      0.39 o 
  -4   8   3       21.32       17.94      0.81 o 
  -3   8   3       53.24       54.84      1.49 o 
  -2   8   3      225.93      230.81      9.99 o 
   1   8   3      170.22      200.30      5.31 o 
   2   8   3       10.52       11.55      0.62 o 
   3   8   3       84.21       86.95      2.07 o 
   4   8   3       42.99       47.02      1.42 o 
   5   8   3      163.06      164.79      3.58 o 
   6   8   3       10.92        8.89      1.01 o 
  -6   9   3        0.34        0.00      0.48 o 
  -5   9   3        1.82        0.35      0.44 o 
  -4   9   3       31.62       29.59      1.08 o 
  -3   9   3      540.49      551.63     11.03 o 
  -2   9   3      266.35      272.71      5.43 o 
  -1   9   3       71.25       69.39      2.18 o 
   0   9   3        1.99        2.79      0.52 o 
   1   9   3        1.83        2.01      0.34 o 
   2   9   3       26.00       23.37      0.90 o 
   3   9   3        1.56        0.57      0.36 o 
   4   9   3      289.76      308.20      5.99 o 
   5   9   3      111.00      114.71      2.76 o 
   6   9   3        9.22        7.29      0.95 o 
  -6  10   3        6.49        6.83      0.89 o 
  -5  10   3        0.86        0.51      0.46 o 
  -4  10   3        3.09        4.14      0.51 o 
  -3  10   3        2.09        2.84      0.45 o 
  -2  10   3      495.05      519.79      9.86 o 
  -1  10   3      117.33      120.42      2.75 o 
   0  10   3        1.41        1.55      0.50 o 
   1  10   3        1.88        1.90      0.37 o 
   2  10   3        0.00        0.00      0.29 o 
   3  10   3        3.98        3.72      0.53 o 
   4  10   3       30.06       32.18      2.28 o 
   5  10   3      108.95      113.52      3.03 o 
   6  10   3        3.81        2.37      0.70 o 
  -5  11   3        0.64        0.67      0.82 o 
  -4  11   3       23.57       27.05      1.08 o 
  -3  11   3        3.25        3.04      0.47 o 
  -2  11   3      104.40      109.72      3.14 o 
  -1  11   3        0.24        0.00      0.84 o 
   0  11   3       46.93       46.97      1.81 o 
   1  11   3        0.01        0.00      0.42 o 
   2  11   3       57.72       60.46      1.71 o 
   3  11   3        0.48        0.27      0.39 o 
   4  11   3      100.98      107.85      2.67 o 
   5  11   3        9.12        9.55      0.95 o 
  -4  12   3       24.47       29.39      1.59 o 
  -3  12   3        0.00        0.00      0.54 o 
  -2  12   3       28.87       28.14      2.88 o 
  -1  12   3       15.21       12.94      1.22 o 
   0  12   3       81.47       74.44      2.49 o 
   1  12   3       14.75       13.72      1.06 o 
   2  12   3       10.64       10.23      1.61 o 
   3  12   3       10.99       13.18      1.07 o 
   4  12   3        0.19        0.00      0.47 o 
  -4  13   3       11.44       19.57      3.05 o 
  -3  13   3       23.92       27.66      2.45 o 
  -2  13   3        4.04        5.17      0.92 o 
  -1  13   3        0.01        0.39      0.53 o 
   0  13   3        1.20        0.60      0.58 o 
   1  13   3        3.65        3.89      0.74 o 
   2  13   3       32.85       28.05      3.18 o 
   3  13   3        0.08        0.79      0.80 o 
  -2  14   3        8.72       10.61      1.87 o 
  -1  14   3        3.01        3.05      0.67 o 
   0  14   3        5.43        4.26      0.74 o 
   1  14   3        6.65        4.77      0.76 o 
   2  14   3        5.30        5.64      0.82 o 
  -8   0   4       73.47       83.46      4.04 o 
  -7   0   4       40.94       40.94      2.40 o 
  -6   0   4        0.52        0.28      0.34 o 
  -5   0   4      768.97      828.01     15.10 o 
  -4   0   4      251.23      250.14      4.90 o 
  -3   0   4       55.11       53.81      1.65 o 
  -2   0   4       42.81       38.85      1.50 o 
  -1   0   4       35.90       40.49      1.30 o 
   1   0   4     1568.47     1683.52     35.66 o 
   2   0   4     2456.93     2507.97     52.88 o 
   3   0   4        8.16       11.16      0.74 o 
   4   0   4        0.25        0.05      0.36 o 
   5   0   4        4.18        3.57      0.52 o 
   6   0   4        7.11        5.76      1.09 o 
   7   0   4       68.72       65.76      3.52 o 
  -7   1   4        5.53        5.92      0.59 o 
  -6   1   4        3.47        3.73      0.38 o 
  -5   1   4      844.54      851.38     10.98 o 
  -4   1   4      125.58      126.08      1.91 o 
  -3   1   4       44.53       44.64      1.23 o 
  -2   1   4        7.72        7.32      0.38 o 
  -1   1   4        2.45        3.50      0.28 o 
   1   1   4     1088.46     1222.44     18.45 o 
   2   1   4     1309.11     1351.92     20.39 o 
   3   1   4       12.43       10.74      0.52 o 
   4   1   4        6.21        4.69      0.39 o 
   5   1   4       31.37       29.92      0.90 o 
   6   1   4       22.40       21.76      1.24 o 
   7   1   4        4.58        3.85      1.05 o 
  -7   2   4        1.24        0.39      0.37 o 
  -6   2   4       13.72       15.86      0.81 o 
  -5   2   4      203.04      216.19      6.65 o 
  -4   2   4        5.35        4.80      0.31 o 
  -3   2   4       72.99       76.26      1.50 o 
  -2   2   4      689.87      720.71     12.52 o 
  -1   2   4       37.50       35.52      1.15 o 
   0   2   4        3.43        7.25      0.48 o 
   1   2   4      213.19      243.68      4.03 o 
   2   2   4      564.76      591.05      9.18 o 
   3   2   4       74.24       71.65      1.53 o 
   4   2   4       38.65       46.24      1.16 o 
   5   2   4      108.63      104.94      2.42 o 
   6   2   4        0.29        0.40      0.39 o 
   7   2   4       10.55       10.41      1.03 o 
  -7   3   4       40.12       41.82      1.42 o 
  -6   3   4       28.07       26.73      1.03 o 
  -5   3   4        9.70        9.03      0.75 o 
  -4   3   4        4.47        4.57      0.42 o 
  -3   3   4       31.90       26.52      0.78 o 
  -2   3   4        6.39        5.60      0.55 o 
  -1   3   4      609.26      652.31     14.27 o 
   0   3   4      153.83      159.36      3.64 o 
   1   3   4      276.16      285.39      5.27 o 
   2   3   4        9.62       11.67      0.60 o 
   3   3   4        1.86        1.83      0.28 o 
   4   3   4       40.84       40.59      1.07 o 
   5   3   4        8.10        9.60      0.74 o 
   6   3   4       34.24       37.95      1.70 o 
   7   3   4        0.29        1.26      0.56 o 
  -7   4   4        0.04        0.00      0.32 o 
  -6   4   4       76.65       74.20      1.94 o 
  -5   4   4        4.03        2.17      0.27 o 
  -4   4   4      109.40      111.48      2.16 o 
  -3   4   4       24.81       25.67      1.09 o 
  -2   4   4      742.10      804.54     17.49 o 
  -1   4   4        4.26        3.42      0.46 o 
   0   4   4      197.19      174.90      3.96 o 
   1   4   4        1.34        0.95      0.24 o 
   2   4   4        1.47        1.92      0.30 o 
   3   4   4       56.31       75.93      1.82 o 
   4   4   4       83.98       90.58      1.86 o 
   5   4   4       91.88       94.64      2.83 o 
   6   4   4        0.49        0.77      0.44 o 
   7   4   4        0.49        1.25      0.82 o 
  -7   5   4       15.28       15.33      1.15 o 
  -6   5   4       48.33       40.61      1.32 o 
  -5   5   4        1.84        1.30      0.30 o 
  -4   5   4        2.69        3.49      0.31 o 
  -3   5   4      151.32      147.08      3.77 o 
  -2   5   4       25.86       26.72      1.40 o 
  -1   5   4       19.87       25.37      1.09 o 
   0   5   4        9.48       10.37      0.47 o 
   1   5   4      276.32      296.21      5.48 o 
   2   5   4       22.58       26.37      0.88 o 
   3   5   4        1.12        1.18      0.29 o 
   4   5   4        4.52        5.08      0.51 o 
   5   5   4        0.48        0.55      0.32 o 
   6   5   4        0.00        0.15      0.42 o 
   7   5   4        0.06        0.67      0.53 o 
  -7   6   4        6.38        8.11      1.31 o 
  -6   6   4        1.58        1.42      0.47 o 
  -5   6   4        2.39        1.23      0.43 o 
  -4   6   4       49.47       40.18      1.02 o 
  -3   6   4        6.63        8.73      0.68 o 
  -2   6   4        1.82        2.04      0.39 o 
  -1   6   4       23.49       23.18      1.07 o 
   0   6   4        6.45        7.93      0.94 o 
   1   6   4        1.40        1.10      0.25 o 
   2   6   4        0.03        0.00      0.19 o 
   3   6   4       16.49       14.39      0.69 o 
   4   6   4        0.26        0.60      0.30 o 
   5   6   4        6.93        6.10      0.57 o 
   6   6   4       31.11       33.26      1.64 o 
   7   6   4        0.01        0.00      0.43 o 
  -6   7   4       11.80       10.18      0.94 o 
  -5   7   4        1.39        0.44      0.41 o 
  -4   7   4        2.78        3.65      0.42 o 
  -3   7   4        8.35        8.35      0.56 o 
  -2   7   4      207.38      204.60      5.06 o 
  -1   7   4        2.70        1.56      0.39 o 
   0   7   4        0.01        0.25      0.23 o 
   1   7   4       37.69       33.79      2.18 o 
   2   7   4       14.75       14.36      0.69 o 
   3   7   4        7.51        7.02      0.54 o 
   4   7   4        0.00        0.00      0.25 o 
   5   7   4        6.29        6.26      0.62 o 
   6   7   4        0.02        0.00      0.45 o 
  -6   8   4       17.31       15.56      1.13 o 
  -5   8   4       26.69       27.52      1.39 o 
  -4   8   4       29.44       27.93      1.03 o 
  -3   8   4       73.63       78.33      1.75 o 
  -2   8   4        0.50        1.36      0.42 o 
  -1   8   4      171.72      173.30      4.83 o 
   0   8   4        7.52        7.27      1.18 o 
   1   8   4       44.91       49.73      1.76 o 
   2   8   4        4.51        5.26      0.49 o 
   3   8   4       15.93       16.08      0.77 o 
   4   8   4       35.67       37.81      1.28 o 
   5   8   4        0.68        0.36      0.48 o 
   6   8   4       52.28       57.56      2.34 o 
  -6   9   4        0.00        0.00      0.48 o 
  -5   9   4        0.74        0.90      0.62 o 
  -4   9   4       18.17       17.94      0.88 o 
  -3   9   4       10.10        9.46      0.94 o 
  -2   9   4      158.39      169.70      4.45 o 
  -1   9   4        4.15        5.76      0.69 o 
   0   9   4       18.58       16.53      1.24 o 
   1   9   4        1.23        1.27      0.45 o 
   2   9   4       25.72       25.94      1.29 o 
   3   9   4       16.76       15.04      0.80 o 
   4   9   4        1.47        1.36      0.49 o 
   5   9   4        5.99        5.35      0.85 o 
   6   9   4        0.17        0.40      0.57 o 
  -5  10   4       24.57       24.28      1.37 o 
  -4  10   4        0.74        0.49      0.59 o 
  -3  10   4       10.35       10.29      0.80 o 
  -2  10   4       21.72       20.60      0.96 o 
  -1  10   4      212.59      212.93      5.42 o 
   0  10   4       43.78       43.31      1.70 o 
   1  10   4        0.70        0.66      0.47 o 
   2  10   4        8.28        7.31      1.48 o 
   3  10   4        0.13        0.00      1.25 o 
   4  10   4       21.49       21.65      1.56 o 
   5  10   4        0.56        0.08      0.64 o 
  -5  11   4        0.90        2.36      0.64 o 
  -4  11   4        0.14        0.00      0.48 o 
  -3  11   4       35.49       38.90      1.37 o 
  -2  11   4        0.21        0.19      0.76 o 
  -1  11   4       22.11       20.43      1.22 o 
   0  11   4       19.65       20.41      1.23 o 
   1  11   4        8.23        7.35      1.27 o 
   2  11   4        4.84        3.46      0.73 o 
   3  11   4       41.78       40.90      2.53 o 
   4  11   4        0.44        0.00      0.60 o 
  -4  12   4        7.96        9.10      0.78 o 
  -3  12   4        0.75        0.12      0.72 o 
  -2  12   4       39.05       37.79      1.81 o 
  -1  12   4        4.07        3.66      0.92 o 
   0  12   4        3.34        1.98      1.03 o 
   1  12   4       11.64       11.29      2.25 o 
   2  12   4       12.50       12.52      1.19 o 
   3  12   4        2.46        3.13      1.70 o 
   4  12   4        0.02        0.00      1.25 o 
  -3  13   4        7.12        6.69      0.98 o 
  -2  13   4        2.60        1.36      0.69 o 
  -1  13   4        2.48        0.94      0.63 o 
   0  13   4        0.59        0.00      1.59 o 
   1  13   4        0.31        0.00      0.73 o 
   2  13   4        0.20        0.45      0.97 o 
   3  13   4        1.75        1.65      0.69 o 
  -1  14   4        0.22        0.00      0.56 o 
   0  14   4        5.41        4.45      0.83 o 
   1  14   4        9.12        7.11      0.99 o 
  -7   1   5        3.19        2.88      0.59 o 
  -6   1   5        2.43        2.20      0.48 o 
  -5   1   5      160.33      167.19      2.81 o 
  -4   1   5        1.35        1.32      0.48 o 
  -3   1   5        0.21        0.60      0.21 o 
  -2   1   5       42.77       44.58      1.07 o 
  -1   1   5       11.82       12.67      0.52 o 
   1   1   5       19.15       20.80      0.72 o 
   2   1   5        1.48        1.93      0.30 o 
   3   1   5        0.32        0.00      0.22 o 
   4   1   5       23.06       20.52      0.78 o 
   5   1   5        3.98        1.91      0.39 o 
   6   1   5        0.00        0.00      0.47 o 
   7   1   5        1.11        1.51      0.62 o 
  -7   2   5       11.88       15.34      1.11 o 
  -6   2   5        4.13        3.53      0.45 o 
  -5   2   5       65.95       72.49      1.48 o 
  -4   2   5        0.43        0.35      0.28 o 
  -3   2   5        3.43        3.73      0.42 o 
  -2   2   5      337.05      355.53      5.72 o 
  -1   2   5       81.24       89.23      1.75 o 
   0   2   5        0.53        0.10      0.14 o 
   1   2   5      143.10      151.38      2.74 o 
   2   2   5       19.64       23.62      0.79 o 
   3   2   5       37.48       31.71      0.96 o 
   4   2   5        3.06        5.09      0.46 o 
   5   2   5        9.09        7.13      0.60 o 
   6   2   5       16.40       17.02      1.16 o 
   7   2   5        1.47        0.58      1.24 o 
  -7   3   5       25.27       26.94      1.16 o 
  -6   3   5        0.04        0.12      0.29 o 
  -5   3   5      148.38      147.60      2.55 o 
  -4   3   5        1.67        1.10      0.33 o 
  -3   3   5        7.61        8.16      0.59 o 
  -2   3   5       31.78       29.08      1.26 o 
  -1   3   5       19.21       22.32      1.07 o 
   0   3   5       71.99       74.25      2.00 o 
   1   3   5        0.65        1.68      0.27 o 
   2   3   5        3.02        2.31      0.32 o 
   3   3   5        0.72        0.11      0.24 o 
   4   3   5       23.08       20.97      0.81 o 
   5   3   5        7.89        6.18      0.58 o 
   6   3   5        0.00        0.09      0.41 o 
   7   3   5        0.00        0.00      0.97 o 
  -7   4   5        2.16        3.02      0.63 o 
  -6   4   5        0.00        0.00      0.28 o 
  -5   4   5        0.00        0.00      0.20 o 
  -4   4   5        0.46        0.08      0.24 o 
  -3   4   5        0.17        0.02      0.27 o 
  -2   4   5       11.40       10.97      0.88 o 
  -1   4   5       46.03       53.00      1.81 o 
   0   4   5        0.05        0.00      0.17 o 
   1   4   5       12.80       13.51      0.64 o 
   2   4   5       19.69       21.17      0.84 o 
   3   4   5       17.08       18.35      0.93 o 
   4   4   5        1.61        2.09      0.34 o 
   5   4   5       20.93       21.52      0.95 o 
   6   4   5        5.04        5.40      0.82 o 
  -6   5   5        0.71        0.02      0.45 o 
  -5   5   5        0.66        0.00      0.27 o 
  -4   5   5       30.67       26.98      0.86 o 
  -3   5   5        1.21        1.76      0.42 o 
  -2   5   5       48.04       48.74      1.74 o 
  -1   5   5       96.58       95.28      2.78 o 
   0   5   5        6.33        5.05      1.46 o 
   1   5   5        8.21        6.64      0.46 o 
   2   5   5        9.76        9.96      0.62 o 
   3   5   5       23.69       20.15      0.87 o 
   4   5   5        1.60        2.02      0.34 o 
   5   5   5       12.79       14.77      1.17 o 
   6   5   5        1.01        0.82      0.53 o 
  -6   6   5        0.00        0.21      0.43 o 
  -5   6   5      128.08      121.95      3.64 o 
  -4   6   5       42.35       42.17      1.26 o 
  -3   6   5        1.50        1.95      0.44 o 
  -2   6   5       15.44       16.25      0.96 o 
  -1   6   5        8.91        9.18      0.78 o 
   0   6   5        3.13        1.83      0.42 o 
   1   6   5        0.37        0.00      0.28 o 
   2   6   5      361.94      378.04      7.04 o 
   3   6   5        2.36        2.44      0.44 o 
   4   6   5        0.95        1.52      0.37 o 
   5   6   5        5.00        5.24      0.56 o 
   6   6   5        0.65        0.63      0.60 o 
  -6   7   5        0.01        0.57      0.46 o 
  -5   7   5        0.41        0.33      0.41 o 
  -4   7   5       94.26       91.69      2.03 o 
  -3   7   5       19.14       15.98      0.94 o 
  -2   7   5       18.78       19.24      1.05 o 
  -1   7   5        0.58        0.48      0.35 o 
   0   7   5       12.13       11.22      0.80 o 
   1   7   5       27.38       34.23      1.46 o 
   2   7   5        2.00        1.46      0.64 o 
   3   7   5       10.77       10.60      0.83 o 
   4   7   5        2.77        2.26      0.43 o 
   5   7   5        1.46        1.32      0.44 o 
   6   7   5       12.41       12.31      1.20 o 
  -5   8   5       14.14       11.23      1.02 o 
  -4   8   5        0.02        0.00      0.32 o 
  -3   8   5       38.57       35.00      1.21 o 
  -2   8   5      110.39      109.89      3.21 o 
  -1   8   5       45.04       45.05      1.73 o 
   0   8   5      127.22      128.54      3.60 o 
   1   8   5        2.12        1.67      0.92 o 
   2   8   5       44.82       47.16      1.82 o 
   3   8   5        0.50        0.00      0.35 o 
   4   8   5       23.97       23.47      1.03 o 
   5   8   5       48.94       56.22      1.75 o 
  -5   9   5        0.42        0.00      0.58 o 
  -4   9   5        4.49        3.50      0.52 o 
  -3   9   5       32.22       32.75      1.21 o 
  -2   9   5      222.96      229.11      5.82 o 
  -1   9   5      388.10      395.69      9.31 o 
   0   9   5        4.77        4.62      0.65 o 
   1   9   5        0.01        0.04      0.39 o 
   2   9   5        0.87        0.69      0.46 o 
   3   9   5        3.41        2.22      0.57 o 
   4   9   5       10.98       15.03      1.14 o 
   5   9   5       72.56       81.25      2.78 o 
  -4  10   5        1.27        0.89      0.87 o 
  -3  10   5        0.72        0.00      0.36 o 
  -2  10   5       58.39       64.17      2.30 o 
  -1  10   5       85.53       90.60      2.87 o 
   0  10   5       32.06       34.03      1.58 o 
   1  10   5        0.29        0.00      0.45 o 
   2  10   5        0.11        0.27      0.49 o 
   3  10   5        0.78        0.44      0.88 o 
   4  10   5       14.20       10.63      1.10 o 
  -4  11   5        1.77        0.94      1.23 o 
  -3  11   5       23.24       26.27      1.17 o 
  -2  11   5       19.23       17.65      1.29 o 
  -1  11   5       93.75       94.45      5.48 o 
   0  11   5        2.01        1.23      0.97 o 
   1  11   5       20.89       23.49      1.37 o 
   2  11   5        2.00        1.19      0.65 o 
   3  11   5       14.91       16.83      1.24 o 
  -3  12   5       11.38       11.79      0.91 o 
  -2  12   5        2.18        0.74      0.84 o 
  -1  12   5        8.16        7.31      1.80 o 
   0  12   5       13.17       11.63      1.80 o 
   1  12   5       11.12        8.98      1.01 o 
   2  12   5       15.76       16.31      1.83 o 
  -1  13   5        0.05        0.00      0.64 o 
   0  13   5        0.45        0.00      1.05 o 
  -6   0   6       25.71       30.20      2.10 o 
  -5   0   6       77.59       75.75      2.55 o 
  -4   0   6      138.30      158.53      6.32 o 
  -3   0   6       45.34       49.70      2.73 o 
  -2   0   6       21.52       25.77      1.16 o 
  -1   0   6       12.62       15.59      0.91 o 
   0   0   6        8.16        6.91      0.67 o 
   1   0   6       50.01       58.29      2.26 o 
   2   0   6      732.52      683.86     17.48 o 
   3   0   6       90.20       72.10      2.44 o 
   4   0   6        2.66        2.36      0.53 o 
   5   0   6        0.05        0.00      0.52 o 
   6   0   6        1.75        1.46      0.82 o 
  -6   1   6        3.18        3.55      0.61 o 
  -5   1   6        3.82        5.22      0.67 o 
  -4   1   6      771.04      804.44     18.42 o 
  -3   1   6        9.39       10.98      0.70 o 
  -2   1   6       27.36       27.40      1.05 o 
  -1   1   6       10.31       11.45      0.56 o 
   0   1   6       15.88       20.04      0.74 o 
   1   1   6       14.70       21.42      0.79 o 
   2   1   6      133.73      131.93      2.59 o 
   3   1   6      343.39      334.59      5.65 o 
   4   1   6        1.04        0.40      0.30 o 
   5   1   6        0.58        1.10      0.47 o 
   6   1   6       10.52        9.75      1.04 o 
  -6   2   6        7.62        6.46      0.75 o 
  -5   2   6       21.32       21.99      0.86 o 
  -4   2   6       34.43       32.26      1.37 o 
  -3   2   6        1.87        1.66      0.37 o 
  -2   2   6       11.65       13.36      0.75 o 
  -1   2   6      167.02      158.71      3.48 o 
   0   2   6       11.03       11.73      0.57 o 
   1   2   6        8.22       10.89      0.60 o 
   2   2   6      121.58      120.49      2.90 o 
   3   2   6       42.68       42.53      1.24 o 
   4   2   6       13.72       15.61      0.75 o 
   5   2   6        0.90        1.15      0.47 o 
   6   2   6       17.86       14.98      1.20 o 
  -6   3   6        7.86        7.90      0.79 o 
  -5   3   6       24.97       26.25      0.96 o 
  -4   3   6        6.10        6.78      0.69 o 
  -3   3   6        1.89        1.63      0.38 o 
  -2   3   6       23.26       27.27      1.08 o 
  -1   3   6       49.30       47.84      1.49 o 
   0   3   6       54.03       52.44      1.59 o 
   1   3   6       11.96       12.85      0.62 o 
   2   3   6       19.36       20.74      0.82 o 
   3   3   6        2.44        1.69      0.36 o 
   4   3   6        0.02        0.00      0.26 o 
   5   3   6       25.60       23.35      1.05 o 
   6   3   6       13.05       16.63      1.24 o 
  -6   4   6        2.53        1.84      0.71 o 
  -5   4   6        9.83       10.82      0.77 o 
  -4   4   6        4.82        4.87      0.57 o 
  -3   4   6       13.51       13.83      0.81 o 
  -2   4   6       12.09       12.55      0.76 o 
  -1   4   6      203.96      202.20      5.16 o 
   0   4   6        8.49       11.18      0.71 o 
   1   4   6        4.88        3.32      0.46 o 
   2   4   6        3.36        2.70      0.37 o 
   3   4   6        6.35        7.17      0.55 o 
   4   4   6       13.31       15.47      0.74 o 
   5   4   6        3.06        3.55      0.52 o 
   6   4   6       15.08       14.51      1.21 o 
  -6   5   6        0.99        0.57      0.48 o 
  -5   5   6       52.27       51.86      1.49 o 
  -4   5   6        3.01        2.53      0.53 o 
  -3   5   6        0.45        0.54      0.36 o 
  -2   5   6       15.30       13.54      0.94 o 
  -1   5   6       25.67       24.75      1.24 o 
   0   5   6        1.98        2.29      0.48 o 
   1   5   6        0.33        0.42      0.37 o 
   2   5   6       40.34       38.37      1.37 o 
   3   5   6        6.48        5.10      0.58 o 
   4   5   6        0.23        0.01      0.27 o 
   5   5   6        2.55        1.56      0.43 o 
  -5   6   6        4.16        4.11      0.68 o 
  -4   6   6        0.05        0.21      0.31 o 
  -3   6   6       22.91       23.36      1.25 o 
  -2   6   6        2.42        1.93      0.48 o 
  -1   6   6        0.18        0.60      0.39 o 
   0   6   6        9.64       11.21      0.85 o 
   1   6   6        0.18        0.70      0.39 o 
   2   6   6       22.78       22.88      1.26 o 
   3   6   6        0.12        0.42      0.41 o 
   4   6   6        2.19        1.13      0.41 o 
   5   6   6        0.02        0.00      0.34 o 
  -5   7   6        1.37        0.94      0.50 o 
  -4   7   6        0.69        1.01      0.36 o 
  -3   7   6        2.05        1.73      0.49 o 
  -2   7   6        4.88        5.37      0.70 o 
  -1   7   6       58.43       59.17      2.14 o 
   0   7   6       18.60       17.95      1.09 o 
   1   7   6        1.00        0.74      0.47 o 
   2   7   6        4.63        2.96      0.75 o 
   3   7   6        5.42        3.70      0.65 o 
   4   7   6        2.49        3.57      0.55 o 
   5   7   6        0.25        0.00      0.92 o 
  -4   8   6       13.88       12.35      0.79 o 
  -3   8   6       23.37       23.99      1.30 o 
  -2   8   6       61.51       60.75      2.18 o 
  -1   8   6        4.45        4.26      0.67 o 
   0   8   6       51.60       49.05      1.93 o 
   1   8   6        0.30        0.21      0.41 o 
   2   8   6       16.94       21.41      1.23 o 
   3   8   6        1.46        1.90      0.58 o 
   4   8   6        1.60        1.42      0.55 o 
  -4   9   6        0.77        0.57      0.40 o 
  -3   9   6        0.63        0.04      0.45 o 
  -2   9   6       12.69       13.10      1.04 o 
  -1   9   6       17.46       20.72      1.23 o 
   0   9   6       18.64       21.02      1.24 o 
   1   9   6        3.54        2.19      0.55 o 
   2   9   6        0.43        0.52      0.48 o 
   3   9   6        4.57        4.94      0.77 o 
   4   9   6       13.34       14.77      1.82 o 
  -3  10   6        0.29        0.35      0.80 o 
  -2  10   6        4.87        4.28      1.16 o 
  -1  10   6        7.94        7.11      1.24 o 
   0  10   6       61.62       64.93      2.38 o 
   1  10   6        1.48        0.78      0.54 o 
   2  10   6        1.58        1.98      0.73 o 
   3  10   6        2.61        2.78      0.70 o 
  -2  11   6        5.13        4.94      1.40 o 
  -1  11   6        0.05        0.00      0.56 o 
   0  11   6       11.45        8.58      1.16 o 
   1  11   6       10.23        9.59      1.59 o 
   2  11   6        1.63        1.01      0.99 o 
  -5   1   7        1.90        3.42      0.50 o 
  -4   1   7       34.33       42.20      1.93 o 
  -3   1   7        0.00        0.28      0.42 o 
  -2   1   7        8.94        8.99      0.94 o 
  -1   1   7       12.80       11.41      0.77 o 
   0   1   7        5.73        3.69      0.59 o 
   1   1   7        0.00        0.00      0.30 o 
   2   1   7        0.00        0.21      0.29 o 
   3   1   7        1.08        0.63      0.33 o 
   4   1   7        0.45        0.43      0.34 o 
   5   1   7        3.56        3.13      0.82 o 
  -5   2   7       24.73       27.57      1.21 o 
  -4   2   7       56.90       57.41      2.29 o 
  -3   2   7        1.42        1.28      0.52 o 
  -2   2   7        3.23        3.98      0.52 o 
  -1   2   7       52.86       53.89      1.68 o 
   0   2   7       14.68       13.51      0.84 o 
   1   2   7        4.36        4.82      0.57 o 
   2   2   7       15.92       13.87      0.87 o 
   3   2   7        0.76        1.23      0.36 o 
   4   2   7        1.76        1.32      0.39 o 
   5   2   7        0.00        0.00      0.48 o 
  -5   3   7        4.05        4.77      0.57 o 
  -4   3   7       33.46       37.29      1.91 o 
  -3   3   7        0.01        0.00      0.28 o 
  -2   3   7        0.36        0.07      0.31 o 
  -1   3   7        6.91        6.63      0.84 o 
   0   3   7       14.34       13.28      0.83 o 
   1   3   7        2.83        2.62      0.47 o 
   2   3   7        1.50        1.23      0.42 o 
   3   3   7        3.13        2.73      0.51 o 
   4   3   7        0.24        0.43      0.33 o 
   5   3   7        6.44        5.00      0.80 o 
  -5   4   7        0.92        1.49      0.44 o 
  -4   4   7        1.90        1.55      0.44 o 
  -3   4   7        0.08        0.05      0.33 o 
  -2   4   7        0.60        0.35      0.34 o 
  -1   4   7       14.23       12.66      0.82 o 
   0   4   7       13.60       14.50      0.89 o 
   1   4   7        0.34        0.01      0.30 o 
   2   4   7        7.32        7.73      0.73 o 
   3   4   7        7.63        7.73      0.74 o 
   4   4   7        1.47        1.72      0.48 o 
  -4   5   7       14.65       13.23      0.90 o 
  -3   5   7        7.92        8.71      0.76 o 
  -2   5   7        3.84        5.03      0.59 o 
  -1   5   7        5.91        5.54      0.62 o 
   0   5   7       40.98       41.34      1.48 o 
   1   5   7        0.13        0.20      0.32 o 
   2   5   7       11.66        9.75      0.80 o 
   3   5   7        7.56        5.75      0.66 o 
   4   5   7        2.01        0.71      0.44 o 
  -4   6   7       51.55       53.80      1.85 o 
  -3   6   7       29.93       32.55      1.58 o 
  -2   6   7        0.08        0.04      0.41 o 
  -1   6   7        0.08        0.07      0.38 o 
   0   6   7        0.00        0.03      0.37 o 
   1   6   7        0.13        0.16      0.32 o 
   2   6   7        8.56        9.52      1.25 o 
   3   6   7       58.14       57.33      1.87 o 
   4   6   7        0.89        0.68      0.43 o 
  -4   7   7       13.87       15.84      0.92 o 
  -3   7   7       13.79       15.20      1.12 o 
  -2   7   7       23.33       23.28      1.34 o 
  -1   7   7        1.06        1.72      0.53 o 
   0   7   7        6.60        4.39      0.69 o 
   1   7   7        0.60        1.16      0.48 o 
   2   7   7       18.70       18.97      1.25 o 
   3   7   7        9.43        9.59      0.84 o 
  -3   8   7        0.11        0.04      0.42 o 
  -2   8   7       10.23       11.18      1.01 o 
  -1   8   7       98.73       99.03      3.20 o 
   0   8   7        0.83        0.90      0.51 o 
   1   8   7       25.56       24.60      1.42 o 
   2   8   7        0.53        0.19      0.69 o 
   3   8   7        7.58        5.21      0.81 o 
  -2   9   7       28.47       27.51      1.49 o 
  -1   9   7       26.51       24.72      1.42 o 
   0   9   7      174.86      174.11      4.88 o 
   1   9   7        0.90        0.25      0.52 o 
   2   9   7        0.25        0.82      0.52 o 
  -4   0   8      131.25      136.42      6.06 o 
  -3   0   8        0.25        0.00      0.90 o 
  -2   0   8        5.35        5.28      1.20 o 
  -1   0   8        1.99        2.36      0.97 o 
   0   0   8        0.03        0.00      0.60 o 
   1   0   8        1.13        1.87      0.86 o 
   2   0   8        7.26        6.70      1.35 o 
   3   0   8      235.79      203.54      5.52 o 
  -4   1   8        0.13        2.07      1.09 o 
  -3   1   8      283.70      311.34      8.20 o 
  -2   1   8        0.02        0.34      0.48 o 
  -1   1   8       13.08       12.92      1.19 o 
   0   1   8        5.60        4.37      0.78 o 
   1   1   8        1.36        2.45      0.64 o 
   2   1   8       37.75       39.15      1.53 o 
   3   1   8        2.17        2.07      0.60 o 
  -4   2   8       24.05       21.07      1.48 o 
  -3   2   8        0.05        0.00      0.50 o 
  -2   2   8        0.71        0.28      0.50 o 
  -1   2   8        0.66        0.00      0.43 o 
   0   2   8       20.48       15.54      1.23 o 
   1   2   8       10.04        9.94      0.84 o 
   2   2   8        1.12        0.73      0.42 o 
   3   2   8       50.54       44.28      1.67 o 
  -3   3   8        5.96        4.72      0.87 o 
  -2   3   8        3.54        4.90      0.79 o 
  -1   3   8       30.32       33.10      1.76 o 
   0   3   8       40.37       36.72      1.47 o 
   1   3   8        2.36        1.68      0.47 o 
   2   3   8        0.00        0.00      0.37 o 
   3   3   8        0.47        0.00      0.42 o 
  -3   4   8        0.66        1.37      0.61 o 
  -2   4   8        2.64        1.67      0.58 o 
  -1   4   8        0.01        0.02      0.34 o 
   0   4   8       21.73       17.97      1.03 o 
   1   4   8        5.26        5.84      0.69 o 
   2   4   8        0.24        0.43      0.42 o 
   3   4   8        1.58        1.17      0.49 o 
  -3   5   8        4.10        3.42      0.70 o 
  -2   5   8        0.80        1.31      0.44 o 
  -1   5   8        0.00        0.00      0.30 o 
   0   5   8       11.25       10.44      0.88 o 
   1   5   8        1.11        1.28      0.46 o 
   2   5   8        0.13        0.25      0.41 o 
  -2   6   8        2.27        2.42      0.51 o 
  -1   6   8        2.80        1.87      0.50 o 
   0   6   8        0.09        0.20      0.36 o 
   1   6   8        1.32        2.08      0.51 o 
   2   6   8        0.11        0.00      0.38 o 
  -1   7   8       11.52       11.61      0.91 o 
   0   7   8        6.38        7.27      0.76 o 
                                                 
